# Supplementary material for: Construction of Ferric-Oxide-Doped Nickel–Iron Hydroxide Electrocatalysts by Magnetic-Field-Assisted Chemical Corrosion toward Boosted Oxygen Evolution Reaction
Source: Molecules. 2024 Jul 1;29(13):3127. doi: 10.3390/molecules29133127 (PMC11242944; doi:10.3390/molecules29133127)
Supplement: Supplementary file 1 [file molecules-29-03127-s001.zip]

Archive with 1 entries (1 files):
- molecules-3073051-supplementary.pdf
